# Supplementary material for: Prognostic Impact of Baseline Albumin–Bilirubin Score on Mortality After Transcatheter Edge-to-Edge Mitral Repair
Source: Medicina (Kaunas). 2026 May 12;62(5):944. doi: 10.3390/medicina62050944 (PMC13208146; doi:10.3390/medicina62050944)
Supplement: Supplementary file 1 [file medicina-62-00944-s001.zip]

Archive with 1 entries (1 files):
- medicina-4243932-supplementary.pdf
